# Supplementary material for: Nitrilase GiNIT from Gibberella intermedia Efficiently Degrades Nitriles Derived from Rapeseed Meal Glucosinolate
Source: Int J Mol Sci. 2024 Nov 7;25(22):11986. doi: 10.3390/ijms252211986 (PMC11594246; doi:10.3390/ijms252211986)
Supplement: Supplementary file 1 [file ijms-25-11986-s001.zip]

Archive with 1 entries (1 files):
- ijms-3266819-supplementary.pdf
